# Supplementary material for: Safety and efficacy of fecal microbiota transplantation in the treatment of Parkinson’s disease: a systematic review of clinical trials
Source: Front Neurosci. 2025 Aug 20;19:1639911. doi: 10.3389/fnins.2025.1639911 (PMC12405258; doi:10.3389/fnins.2025.1639911)
Supplement: Supplementary Table 1 — Quality assessment of controlled, interventional studies. [file Table_1.xlsx]

## Sheet: Sheet1
	Clinical effects of FMT treatment to PD patients
	Author and Year	Study Type	Patient Population	Sample Size	The FMT Preparation	Route	Outcomes	Follow-Up
	Segal et al.,2021	Case series	3 male vs 3 femal	6 FMT	Fresh stool (65 g) from each donor was immediately mixed in a blender with 300 mL of 0.9% sterile saline for several seconds until it developed a smooth consistency. The stool suspension was then filtered through a gauze pad to remove large particles. The stool suspension was mixed with glycerol (final concentration of 10%). 50 mL aliquots of the mixed suspension were prepared and frozen in − 80 …	colonoscopy	UPDRS-III、NMSS、Wexner constipation and BSS scores	2, 4, 8, 12, 16, 20, and 24 weeks
	Kuai et al.,2021	Cohort (open-label pilot study)	7 male vs 4 femal	11 FMT	Frozen fecal microbiota was obtained from the China fmtBank (Nanjing, China)	nasojejunal	the Hoehn-Yahr (H-Y) grade 、UPDRS score、NMSS、PAC-QOL score and Wexner constipation score	12 weeks
	Cheng et al.,2023	RCT with open-label follow-up	32 male vs 22 femal	27 FMT vs 27 placebo	For stool donation for this trial, each donor provided stools for making FMT capsules for about 7 patients, and each patient in the FMT group was given 16 FMT capsules at each time, which are made from approximately 50 g of donated stool	oral	the MDS-UPDRS score, safety (adverse effects), and evaluation for gastrointestinal disorders (including the IBS-SSS, GSRS, Bristol stool form scale, and IBS_x0002_QOL scale scores) and evaluation for mental health (including the PHQ-9 scale, GDS-15 scale, GAD-7 scale, Montreal Cognitive Assessment, Mini-mental State Examination scores), and alterations in gut microbiota	4, 8 and 12 weeks
	DuPont et al.,2023	RCT with open-label follow-up	9 male vs 3 femal	8 FMT vs 4 placebo	We administer a dose of 100 g of donor feces,lyophilized to 1.5 g of powder, contained in 10 capsules	oral	safety(adverse effects)，Microbiome changes，Self-reported clinical global improvement using a 100 point visual analog scale	4, 8 and 12 weeks
	Bruggeman et al.,2024	RCT with open-label follow-up	29 male vs 17 femal	22 FMT vs 24 placebo	The faecal product was diluted with sterile saline and subsequently homoge_x0002_nized anaerobically and filtered using a stomacher. Glycerol (10%) was added as a cryoprotectant to the filtered product resulting in a total volume of 200 ml.The faecal suspension was stored at −80 ◦C	nasojejunal	the MDS-UPDRS score, Radiopaque pellets test，Levodopa-equivalent daily dose(LEDD)，NMSS score，Parkinson’s Disease Quality of Life Questionnaire (PDQ-39)，Wexner Constipation Scale，Geriatric Depression Scale(GDS)，Parkinson Anxiety Scale (PAS)，Lille Apathy Rating Scale(LARS)，Parkinson’s Disease Sleep Scale(PDSS)，Parkinson’s Fatigue Scale(PFS)，Montreal Cognitive Assessment(MoCA)	3,6，12 months
	Scheperjans et al.,2024	RCT with open-label follow-up	25 male vs 20 femal	30 FMT vs 15 placebo	Active treatment was a freeze-stored prepara_x0002_tion of 30 g of feces from 1 of 2 donors, mixed with 150 mL of sterile physiological saline and 20 mL of 85% glycerol for cryoprotection to improve viability of microbes	colonoscopy	the MDS-UPDRS score，the Hoehn-Yahr (H-Y) grade，Levodopa-equivalent daily dose(LEDD)，TUG test (off medication)，MoCA score，NMSS score，PDQ-39 SI score，IBS-SSS score，BDI-II score，BAI score，Wexner constipation score，Bowel movements,Intestinal volumes,Retained ROM markers	6，12 months
