# Supplementary material for: Safety and efficacy of fecal microbiota transplantation in the treatment of Parkinson’s disease: a systematic review of clinical trials
Source: Front Neurosci. 2025 Aug 20;19:1639911. doi: 10.3389/fnins.2025.1639911 (PMC12405258; doi:10.3389/fnins.2025.1639911)
Supplement: Supplementary Table 2 — Quality assessment of cohort studies. [file Table_2.xlsx]

## Sheet: Sheet1
	Characteristics of PD patients treated with FMT
	Total number of studies, n	6
	Total patient population, n	104
	Study type. Patients in RCT/Patients in non-RCT, n (n = 104)	87/104
	Male/Female patients, n (n = 104)	61/43
	Mean age of patients, years (range) (n = 104)	63.2(40-83)
	Duration Parkinson’s, years (range) (n = 104)	5.6(1-12)
	FMT, fecal microbiota transplantation; RCT, Randomized Clinical Trial; n, number.
