# Supplementary material for: Safety and efficacy of fecal microbiota transplantation in the treatment of Parkinson’s disease: a systematic review of clinical trials
Source: Front Neurosci. 2025 Aug 20;19:1639911. doi: 10.3389/fnins.2025.1639911 (PMC12405258; doi:10.3389/fnins.2025.1639911)
Supplement: Supplementary Table 3 — Quality assessment of case-series. [file Table_3.xlsx]

## Sheet: Sheet1
	Microbial changes after FMT treatment to PD patients
	Author and Year	Microbiota detection methods	The domi_x0002_nant bacteria in the fecal microbiota of PD patients after FMT	The altered microbial species between responders and non_x0002_responders
	Kuai et al.,2021	16S rDNA sequencing	Coriobacteriaceae, Erysipelotrichaceae and Lachnospiraceae	/
	Cheng et al.,2023	16S rDNA sequencing	/	Eubacterium eligens, Eubacterium ventriosum, Clostridiales bac_x0002_terium 42_27, uncultured Blautia sp., Clostridioides difficile, uncultured Clostridium sp., and Roseburia hominis
	DuPont et al.,2023	Whole Metagenome Shotgun sequencing	Lactobacillaceae, Limnochordaceae, and Peptostreptococcaceae	/
