# Supplementary material for: Safety and efficacy of fecal microbiota transplantation in the treatment of Parkinson’s disease: a systematic review of clinical trials
Source: Front Neurosci. 2025 Aug 20;19:1639911. doi: 10.3389/fnins.2025.1639911 (PMC12405258; doi:10.3389/fnins.2025.1639911)
Supplement: Supplementary file 4 [file Table_4.xlsx]

## Sheet: Sheet1
Quality assessment of controlled, interventional studies
	Cheng,2023	DuPont,2023	Bruggeman,2024	Scheperjans,2024
Random sequence generation	+	+	+	+
Allocation concealment	-	+	+	+
Blinding of participants and personnel	-	+	+	+
Blinding of outcome assessment	-	+	+	+
Incomplete outcome data	+	?	+	+
Selective reporting	?	?	+	+
Other bias	+	+	+	+
Legend: + = low risk of bias ? = unclear risk of bias - = high risk of bias

## Sheet: Sheet2
Quality assessment of cohort studies		Kuai,2021
Author and year	1 (Ob jecti ve)	2 (Pop ulatio n)	3 (Partici pation rate)	4 (eligibil ity criteria )	5 (sampl e size justific ation)	6 (expos ure assess ment)	7 (timefr ame)	8 (expos ure level)	9 (indepe ndent variabl es)	10 (assesse d more than once)	11 (outcome)	12 (assess ors blinded )	13 (loss to follow up)	14 (statistically adjusted)	Quality rating (good, fair, poor)
Kuai,2021	1	1	1	1	0	1	1	0	1	0	1	0	1	0	fair
*According to NHLBI quality assessment tool for cohort studies: 1. Was the research question or objective in this paper clearly stated? 2. Was the study population clearly specified and defined? 3. Was the participation rate of eligible persons at least 50%? 4. Were all the subjects selected or recruited from the same or similar populations (including the same time period)? Were inclusion and exc…

## Sheet: Sheet3
Quality assessment of case-series
Segal,2021	1 (Objective)	2 (Population)	3(consecutive)	4 (comparable)	5 (intervention)	6 (outcom es)	7 (length of follow up – 4 weeks [28 days])	8 (statistical methods)	9 (result s)	Quality rating (good, fair, poor)
	1	1	0	1	1	1	1	0	1	good
*According to NHLBI quality assessment tool for case series: 1. Was the study question or objective clearly stated? 2. Was the study population clearly and fully described, including a case definition? 3. Were the cases consecutive? 4. Were the subjects comparable? 5. Was the intervention clearly described? 6. Were the outcome measures clearly defined, valid, reliable, and implemented consistentl…
